# Supplementary material for: Development and Validation of a New Set of Primers for Identification of Circulating Lineages and Palivizumab/Nirsevimab Resistance in HRSV Isolates from Cabo Verde
Source: Trop Med Infect Dis. 2025 Jun 10;10(6):160. doi: 10.3390/tropicalmed10060160 (PMC12197772; doi:10.3390/tropicalmed10060160)
Supplement: Supplementary file 1 [file tropicalmed-10-00160-s001.zip]

Archive with 1 entries (1 files):
- tropicalmed-3615330-supplementary.pdf
